# Supplementary material for: Ceramide d18:1/24:1 as a potential biomarker to differentiate obesity subtypes with unfavorable health outcomes
Source: Lipids Health Dis. 2023 Oct 4;22:166. doi: 10.1186/s12944-023-01921-0 (PMC10548646; doi:10.1186/s12944-023-01921-0)
Supplement: Supplementary file 4 — Supplementary Material 4 [file 12944_2023_1921_MOESM4_ESM.xlsx]

## Sheet: Sheet1
Supplementary Table 1. Proposed normal ranges of values given by the laboratory for Clinical characteristics
	NW	OB
	(mean ± SD)	(mean ± SD）
	NC（n=21）	MHO (n=20)	MUO (n=36)	P	Nomal ranges
ALT (U/L)	18.26±15.43	67.72±55.94a	70.02±46.34a	＜0.0012	9-50
AST (U/L)	21.94±9.76	45.69±32.18a	45.55±29.43a	0.0012	15-40
TG (mg/dL)	68.05±22.69	88.16±28.11	202.72±110.35ab	＜0.0012	0-199
TC (mg/dL)	157.14±23.60	183.89±37.11a	200.23±38.47a	＜0.0013	116-220
LDL-c (mg/dL)	87.39±20.40	116.73±32.37a	133.13±29.75a	＜0.0013	100-159
HDL-c (mg/dL)	57.73±12.54	46.72±8.29a	40.82±6.84a	＜0.0012	40-60
Lp(a) (mg/L)	186.90±189.80	201.35±185.31	147.68±170.52	0.5132	0-300
FBG (mg/dL)	89.13±9.21	86.81±11.41	115.46±32.17ab	＜0.0012	70-110
SCr (μmol/L)	69.03±16.56	65.49±12.12	63.89±13.24	0.413	57-111
BUN(mmol/L)	4.79±1.28	4.46±0.91	4.70±1.15	0.6263	3.6-9.5
UA (μmol/L）	348.99±78.48	428.50±119.09a	410.93±89.65	0.0193	208-428
